# Supplementary material for: Effectiveness of Silica Coatings in Enhancing Resin Cement Adhesion to Zirconia: A Systematic Review
Source: Dent J (Basel). 2025 Sep 15;13(9):426. doi: 10.3390/dj13090426 (PMC12468174; doi:10.3390/dj13090426)
Supplement: Supplementary file 1 [file dentistry-13-00426-s001.zip]

Archive with 1 entries (1 files):
- dentistry-3774740-supplementary.pdf
